# Supplementary material for: RYK Gene Expression Associated with Drug Response Variation of Temozolomide and Clinical Outcomes in Glioma Patients
Source: Pharmaceuticals (Basel). 2023 May 10;16(5):726. doi: 10.3390/ph16050726 (PMC10220703; doi:10.3390/ph16050726)
Supplement: Supplementary file 1 [file pharmaceuticals-16-00726-s001.zip]

Archive with 1 entries (1 files):
- pharmaceuticals-2341653-supplementary.pdf
